# Supplementary material for: Dynamic change patterns of the human gut microbiota—fluctuation, loss-acquisition, and turnover—and their underlying causes
Source: ISME Commun. 2026 Feb 28;6(1):ycag046. doi: 10.1093/ismeco/ycag046 (PMC13064649; doi:10.1093/ismeco/ycag046)
Supplement: Supplementary_material_ycag046 [file supplementary_material_ycag046.zip]

Archive with 6 entries (6 files):
- Supplemental Figure and Table legends.docx
- Supplemental Table1.xlsx
- SFig1.pdf
- SFig2_VF_positive.pdf
- SFig3_ARG_heatmap.pdf
- SFig4.pdf
