# Supplementary material for: Dynamic change patterns of the human gut microbiota—fluctuation, loss-acquisition, and turnover—and their underlying causes
Source: ISME Commun. 2026 Feb 28;6(1):ycag046. doi: 10.1093/ismeco/ycag046 (PMC13064649; doi:10.1093/ismeco/ycag046)
Supplement: Supplementary_material_ycag046 [file supplementary_material_ycag046.zip › Supplemental Table1.xlsx]

## Sheet: Sheet1
ID	Project	People/Location	Time	Reads	Antibiotic	Gendor	Age	BMI	Smoke	Drink	Physical experience	Yogurt	Fruit
AF024	CMP_6M	H01	0M	70618962	NoDrug	Female	26	17.947	Smoke-	Drink-	PE+	Yogurt-
BF28	CMP_6M	H01	6M	68493620	NoDrug	Female	25	18.0662	Smoke-	Drink-		Yogurt-
AF060	CMP_6M	H02	0M	68821634		Female	22	19.6506	Smoke-	Drink-
BF80	CMP_6M	H02	6M	76436390	NoDrug	Female	22	20.6612	Smoke-	Drink-		Yogurt-
AF061	CMP_6M	H03	0M	68729769	NoDrug	Female	22	20.0288	Smoke-	Drink-		Yogurt-
BF18	CMP_6M	H03	6M	70002017	NoDrug	Female	22	19.2277				Yogurt-
AF047	CMP_6M	H04	0M	66531888	NoDrug	Female	23	20.7031	Smoke-	Drink-		Yogurt-
BF49	CMP_6M	H04	6M	65087535	NoDrug	Female	23	19.5312	Smoke-	Drink-		Yogurt+
AF048	CMP_6M	H05	0M	68281203		Female	23	21.6713	Smoke-	Drink-	PE+
BF81	CMP_6M	H05	6M	67423422	NoDrug	Female	23	22.0386	Smoke-			Yogurt-
AF068	CMP_6M	H06	0M	68859734	NoDrug	Female	24	21.6333	Smoke-			Yogurt+	Fruit+
BF89	CMP_6M	H06	6M	67156293	NoDrug	Female	25	20.9573	Smoke-		PE-		Fruit+
AF049	CMP_6M	H07	0M	68846372		Female	23	24.6097	Smoke-	Drink-		Yogurt+	Fruit+
BF84	CMP_6M	H07	6M	68058330		Female	23	47.7502	Smoke-
AF002	CMP_6M	H08	0M	72741290		Female	22	19.4734	Smoke-	Drink-
BF37	CMP_6M	H08	6M	66602351		Female	22	19.4734	Smoke-	Drink-
AF036	CMP_6M	H09	0M	68810666	NoDrug	Female	22	16.937	Smoke-	Drink-
BF88	CMP_6M	H09	6M	67591591	NoDrug	Female	23	16.937	Smoke-	Drink-		Yogurt+
AF019	CMP_6M	H10	0M	65301652		Female	24	17.0068	Smoke-	Drink-
BF35	CMP_6M	H10	6M	68646743	NoDrug	Female	25	17.0068	Smoke-	Drink-
AF064	CMP_6M	H11	0M	76721544		Female	33	21.3675	Smoke-	Drink-		Yogurt+
BF05	CMP_6M	H11	6M	83296529	NoDrug	Female	33	20.9566	Smoke-	Drink-		Yogurt+
AF074	CMP_6M	H12	0M	69231317		Female	25	20.6852	Smoke-	Drink-
BF86	CMP_6M	H12	6M	67316611	NoDrug	Female	26	21.7738	Smoke-			Yogurt+
AF063	CMP_6M	H13	0M	69374995	NoDrug	Female	23	18.7783	Smoke-	Drink-		Yogurt+	Fruit+
BF58	CMP_6M	H13	6M	66451956		Female	24	18.7783	Smoke-	Drink-
AF076	CMP_6M	H14	0M	77515135	NoDrug	Female	24	21.3593	Smoke-	Drink-		Yogurt-
BF90	CMP_6M	H14	6M	69415830	NoDrug	Female	24	21.3593	Smoke-	Drink-
AF011	CMP_6M	H15	0M	66174951		Female	24	18.6709	Smoke-	Drink-		Yogurt+	Fruit+
BF42	CMP_6M	H15	6M	68203079	NoDrug	Female	25	18.6709	Smoke-	Drink-			Fruit+
AF028	CMP_6M	H16	0M	68945558	NoDrug	Female	24	19.0311	Smoke-	Drink-		Yogurt+
BF17	CMP_6M	H16	6M	78071070		Female	24	17.9931	Smoke-	Drink-
AF023	CMP_6M	H17	0M	68455775	NoDrug	Female	23	20.6852	Smoke-	Drink-
BF62	CMP_6M	H17	6M	66451151	NoDrug	Female	24	20.7967	Smoke-	Drink-		Yogurt-
AF056	CMP_6M	H18	0M	68007296		Female	22	20.5457	Smoke-	Drink-
BF71	CMP_6M	H18	6M	66268029	NoDrug	Female	23	20.9566	Smoke-	Drink-		Yogurt+
AF033	CMP_6M	H19	0M	68394457	NoDrug	Male	25	25.7117	Smoke-
BF32	CMP_6M	H19	6M	67565963	NoDrug	Male	25	24.2424	Smoke-			Yogurt-
AF017	CMP_6M	H20	0M	73887646	NoDrug	Female	26	19.1467	Smoke-	Drink-		Yogurt-
BF34	CMP_6M	H20	6M	81033043	NoDrug	Female	27	19.313	Smoke-	Drink-
AF052	CMP_6M	H21	0M	67680020		Female	23	18.8707	Smoke-	Drink-
BF78	CMP_6M	H21	6M	66542031	NoDrug	Female	23	19.9594	Smoke-	Drink-			Fruit+
AF065	CMP_6M	H22	0M	68508530	NoDrug	Female	23	24.841	Smoke-	Drink-		Yogurt-
BF06	CMP_6M	H22	6M	75949547	NoDrug	Female	24	25.7117	Smoke-	Drink-		Yogurt-
AF010	CMP_6M	H23	0M	68614050		Female	25	22.3214	Smoke-	Drink-			Fruit+
BF40	CMP_6M	H23	6M	80614404		Female	25	21.2585	Smoke-	Drink-		Yogurt-	Fruit+
AF009	CMP_6M	H24	0M	69007064		Female	24	21.4536	Smoke-	Drink-
BF39	CMP_6M	H24	6M	67362330	NoDrug	Female	24	22.4813	Smoke-	Drink-		Yogurt+
AF032	CMP_6M	H25	0M	69534182		Female	26	22.3081	Smoke-		PE-
BF31	CMP_6M	H25	6M	67964107	NoDrug	Female	26	20.8209	Smoke-	Drink-	PE-	Yogurt-
AF021	CMP_6M	H26	0M	71400619		Female	22	18.7783	Smoke-	Drink-		Yogurt+
BF77	CMP_6M	H26	6M	66064790	NoDrug	Female	22	18.7783	Smoke-	Drink-
AF014	CMP_6M	H27	0M	71645099		Female	25	19.5717	Smoke-			Yogurt+	Fruit+
BF41	CMP_6M	H27	6M	67363584		Female	25	19.5717	Smoke-				Fruit+
AF040	CMP_6M	H28	0M	69799995	NoDrug	Female	24	19.487	Smoke-	Drink-
BF26	CMP_6M	H28	6M	70814026	NoDrug	Female	25	19.487	Smoke-	Drink-		Yogurt+
AF066	CMP_6M	H29	0M	69175361	NoDrug	Female	25	19.4674	Smoke-	Drink-
BF04	CMP_6M	H29	6M	72913192	NoDrug	Female	25	19.8347	Smoke-	Drink-		Yogurt+
AF044	CMP_6M	H30	0M	75023990	NoDrug	Female	24	18.2899	Smoke-	Drink-	PE+
BF29	CMP_6M	H30	6M	68784548	NoDrug	Female	24	36.8851	Smoke-	Drink-		Yogurt+
AF054	CMP_6M	H31	0M	69285115		Female	21	23.4375	Smoke-		PE-
BF57	CMP_6M	H31	6M	67868496		Female	22	23.4375	Smoke-	Drink-
AF020	CMP_6M	H32	0M	73106279	NoDrug	Female	23	23.3355	Smoke-
BF76	CMP_6M	H32	6M	67955776	NoDrug	Female	24	24.0882	Smoke-
AF022	CMP_6M	H33	0M	66099599	NoDrug	Male	22	24.623	Smoke-	Drink-			Fruit+
BF07	CMP_6M	H33	6M	78619085	NoDrug	Male	23	23.6614	Smoke-	Drink-		Yogurt-	Fruit+
AF050	CMP_6M	H34	0M	68205392	NoDrug	Female	23	20.4382	Smoke-	Drink-		Yogurt+	Fruit+
BF01	CMP_6M	H34	6M	66434316	NoDrug	Female	23	22.0386	Smoke-	Drink-		Yogurt+	Fruit+
AF012	CMP_6M	H35	0M	73321759	NoDrug	Female	24	17.1468	Smoke-	Drink-		Yogurt-
BF44	CMP_6M	H35	6M	67763266	NoDrug	Female	24	16.937	Smoke-	Drink-
AF026	CMP_6M	H36	0M	66771665		Female	22	18.2183	Smoke-	Drink-			Fruit+
BF12	CMP_6M	H36	6M	68514126		Female	22	19.5717	Smoke-	Drink-
AF043	CMP_6M	H37	0M	80106075	NoDrug	Female	23	20.5693	Smoke-	Drink-
BF47	CMP_6M	H37	6M	71915051	NoDrug	Female	23	21.0772	Smoke-			Yogurt+
AF067	CMP_6M	H38	0M	68635651		Female	25	19.2336	Smoke-
BF03	CMP_6M	H38	6M	70174284		Female	24	19.0039	Smoke-	Drink-	PE+	Yogurt+
AF025	CMP_6M	H39	0M	68978264	Drug+	Female	23	16.225	Smoke-	Drink-
BF13	CMP_6M	H39	6M	70274962		Female	24	15.5489	Smoke-	Drink-		Yogurt-	Fruit+
AF046	CMP_6M	H40	0M	70525601	NoDrug	Female	22	28.8995	Smoke-	Drink-
BF48	CMP_6M	H40	6M	67901776		Female	23	29.5795	Smoke-	Drink-		Yogurt-
AF013	CMP_6M	H41	0M	71095079	NoDrug	Female	24	19.8413	Smoke-	Drink-		Yogurt+
BF43	CMP_6M	H41	6M	74334744	NoDrug	Female	24	20.5499	Smoke-			Yogurt+
AF045	CMP_6M	H42	0M	65631103		Female	22	19.7232	Smoke-	Drink-		Yogurt-
BF50	CMP_6M	H42	6M	67429221	NoDrug	Female	23	21.2585	Smoke-	Drink-
AF055	CMP_6M	H43	0M	68134490		Female	22	24.0344	Smoke-	Drink-		Yogurt+
BF72	CMP_6M	H43	6M	68020893		Female	22	23.1911	Smoke-	Drink-
S17ZYC3	CMP_multi-time	P1	2017_03	30347836		Female	18-50	20-25	Smoke-	Drink-
S17ZYE5	CMP_multi-time	P1	2017_05	21868844		Female	18-50	20-25	Smoke-	Drink-
S17ZYF5	CMP_multi-time	P1	2017_06	27477218	Drug+	Female	18-50	20-25	Smoke-	Drink-
S17ZYG2	CMP_multi-time	P1	2017_07	30550007	NoDrug	Female	18-50	20-25	Smoke-	Drink-
S17ZYH04	CMP_multi-time	P1	2017_08	28563129	Drug+	Female	18-50	20-25	Smoke-	Drink-
S17ZYI4	CMP_multi-time	P1	2017_09	21726279	NoDrug	Female	18-50	20-25	Smoke-	Drink-
S17ZYJ5	CMP_multi-time	P1	2017_10	38363482	NoDrug	Female	18-50	20-25	Smoke-	Drink-
S17ZYK1	CMP_multi-time	P1	2017_11	19894672	Drug+	Female	18-50	20-25	Smoke-	Drink-
S18ZYA6	CMP_multi-time	P1	2018_01	21902645		Female	18-50	20-25	Smoke-	Drink-
S18ZYD5	CMP_multi-time	P1	2018_04	42668425		Female	18-50	20-25	Smoke-	Drink-
S18ZYE4	CMP_multi-time	P1	2018_05	21435722	NoDrug	Female	18-50	20-25	Smoke-	Drink-
S18ZYF1	CMP_multi-time	P1	2018_06	18871789	NoDrug	Female	18-50	20-25	Smoke-	Drink-
S18ZYG1	CMP_multi-time	P1	2018_07	21185698	NoDrug	Female	18-50	20-25	Smoke-	Drink-
S18ZYH1	CMP_multi-time	P1	2018_08	26016189	NoDrug	Female	18-50	20-25	Smoke-	Drink-
S18ZYI1	CMP_multi-time	P1	2018_09	28833684	NoDrug	Female	18-50	20-25	Smoke-	Drink-
S18ZYJ1	CMP_multi-time	P1	2018_10	27516396	NoDrug	Female	18-50	20-25	Smoke-	Drink-
S18ZYK1	CMP_multi-time	P1	2018_11	25376217	NoDrug	Female	18-50	20-25	Smoke-	Drink-
S19ZYA1	CMP_multi-time	P1	2019_01	31353005		Female	18-50	20-25	Smoke-	Drink-
S19ZYB1	CMP_multi-time	P1	2019_02	32155295	NoDrug	Female	18-50	20-25	Smoke-	Drink-
S19ZYC1	CMP_multi-time	P1	2019_03	23328116	NoDrug	Female	18-50	20-25	Smoke-	Drink-
S19ZYD1	CMP_multi-time	P1	2019_04	35949889	NoDrug	Female	18-50	20-25	Smoke-	Drink-
S19ZYE1	CMP_multi-time	P1	2019_05	31999408	NoDrug	Female	18-50	20-25	Smoke-	Drink-
S19ZYF1	CMP_multi-time	P1	2019_06	29956827	NoDrug	Female	18-50	20-25	Smoke-	Drink-
S19ZYG1	CMP_multi-time	P1	2019_07	2158614	NoDrug	Female	18-50	20-25	Smoke-	Drink-
S19ZYH1	CMP_multi-time	P1	2019_08	22738878	NoDrug	Female	18-50	20-25	Smoke-	Drink-
S19ZYI1	CMP_multi-time	P1	2019_09	23651960	NoDrug	Female	18-50	20-25	Smoke-	Drink-
S19ZYL1	CMP_multi-time	P1	2019_12	24316036		Female	18-50	20-25	Smoke-	Drink-
S20ZYA1	CMP_multi-time	P1	2020_01	30567030	NoDrug	Female	18-50	20-25	Smoke-	Drink-
S20ZYD1	CMP_multi-time	P1	2020_04	22883940		Female	18-50	20-25	Smoke-	Drink-
S20ZYE1	CMP_multi-time	P1	2020_05	23081787	NoDrug	Female	18-50	20-25	Smoke-	Drink-
S20ZYF7	CMP_multi-time	P1	2020_06	32801567	NoDrug	Female	18-50	20-25	Smoke-	Drink-
S20ZYG1	CMP_multi-time	P1	2020_07	28365398	NoDrug	Female	18-50	20-25	Smoke-	Drink-
S20ZYI1	CMP_multi-time	P1	2020_09	26531529		Female	18-50	20-25	Smoke-	Drink-
S21ZYC1	CMP_multi-time	P1	2021_03	30465292		Female	18-50	20-25	Smoke-	Drink-
S21ZYD1	CMP_multi-time	P1	2021_04	31027396	NoDrug	Female	18-50	20-25	Smoke-	Drink-
S21ZYE1	CMP_multi-time	P1	2021_05	29796853	NoDrug	Female	18-50	20-25	Smoke-	Drink-
S21ZYF1	CMP_multi-time	P1	2021_06	28530103	NoDrug	Female	18-50	20-25	Smoke-	Drink-
S21ZYL1	CMP_multi-time	P1	2021_12	20259487		Female	18-50	20-25	Smoke-	Drink-
S22ZYA1	CMP_multi-time	P1	2022_01	21709814	NoDrug	Female	18-50	20-25	Smoke-	Drink-
S22ZYB1	CMP_multi-time	P1	2022_02	20902987	NoDrug	Female	18-50	20-25	Smoke-	Drink-
S22ZYC1	CMP_multi-time	P1	2022_03	19712036	NoDrug	Female	18-50	20-25	Smoke-	Drink-
S22ZYD1	CMP_multi-time	P1	2022_04	21000238	NoDrug	Female	18-50	20-25	Smoke-	Drink-
S22ZYF1	CMP_multi-time	P1	2022_06	22206774		Female	18-50	20-25	Smoke-	Drink-
S22ZYG1	CMP_multi-time	P1	2022_07	20395804	NoDrug	Female	18-50	20-25	Smoke-	Drink-
S22ZYI1	CMP_multi-time	P1	2022_09	21896465		Female	18-50	20-25	Smoke-	Drink-
S22ZYJ1	CMP_multi-time	P1	2022_10	21077922	NoDrug	Female	18-50	20-25	Smoke-	Drink-
S17ZYJ6	CMP_multi-time	P2	2017_10	35912409		Female	18-50	20-25	Smoke-	Drink-
S17ZYK6	CMP_multi-time	P2	2017_11	22649500	NoDrug	Female	18-50	20-25	Smoke-	Drink-
S18ZYA1	CMP_multi-time	P2	2018_01	20572594		Female	18-50	20-25	Smoke-	Drink-
S18ZYC02	CMP_multi-time	P2	2018_03	29041430		Female	18-50	20-25	Smoke-	Drink-
S18ZYD4	CMP_multi-time	P2	2018_04	21427599	NoDrug	Female	18-50	20-25	Smoke-	Drink-
S18ZYE3	CMP_multi-time	P2	2018_05	22180842	NoDrug	Female	18-50	20-25	Smoke-	Drink-
S18ZYG2	CMP_multi-time	P2	2018_07	20994101		Female	18-50	20-25	Smoke-	Drink-
S18ZYH2	CMP_multi-time	P2	2018_08	32725046	NoDrug	Female	18-50	20-25	Smoke-	Drink-
S18ZYJ2	CMP_multi-time	P2	2018_10	30909676		Female	18-50	20-25	Smoke-	Drink-
S18ZYK2	CMP_multi-time	P2	2018_11	28392036	NoDrug	Female	18-50	20-25	Smoke-	Drink-
S19ZYA2	CMP_multi-time	P2	2019_01	29865945		Female	18-50	20-25	Smoke-	Drink-
S19ZYB2	CMP_multi-time	P2	2019_02	19564818	NoDrug	Female	18-50	20-25	Smoke-	Drink-
S19ZYC2	CMP_multi-time	P2	2019_03	34301449	NoDrug	Female	18-50	20-25	Smoke-	Drink-
S19ZYD2	CMP_multi-time	P2	2019_04	25090865	NoDrug	Female	18-50	20-25	Smoke-	Drink-
S19ZYE2	CMP_multi-time	P2	2019_05	36513280	NoDrug	Female	18-50	20-25	Smoke-	Drink-
S19ZYF2	CMP_multi-time	P2	2019_06	32445325	NoDrug	Female	18-50	20-25	Smoke-	Drink-
S19ZYG2	CMP_multi-time	P2	2019_07	22161496	NoDrug	Female	18-50	20-25	Smoke-	Drink-
S19ZYH2	CMP_multi-time	P2	2019_08	20833245	NoDrug	Female	18-50	20-25	Smoke-	Drink-
S19ZYL2	CMP_multi-time	P2	2019_12	32718943		Female	18-50	20-25	Smoke-	Drink-
S20ZYF2	CMP_multi-time	P2	2020_06	16375603		Female	18-50	20-25	Smoke-	Drink-
S20ZYG2	CMP_multi-time	P2	2020_07	28334628	NoDrug	Female	18-50	20-25	Smoke-	Drink-
S20ZYH2	CMP_multi-time	P2	2020_08	24512640	NoDrug	Female	18-50	20-25	Smoke-	Drink-
S20ZYI2	CMP_multi-time	P2	2020_09	32402643	NoDrug	Female	18-50	20-25	Smoke-	Drink-
S21ZYC2	CMP_multi-time	P2	2021_03	26325895		Female	18-50	20-25	Smoke-	Drink-
S21ZYD2	CMP_multi-time	P2	2021_04	28431394	NoDrug	Female	18-50	20-25	Smoke-	Drink-
S21ZYE2	CMP_multi-time	P2	2021_05	29609276	NoDrug	Female	18-50	20-25	Smoke-	Drink-
S21ZYF2	CMP_multi-time	P2	2021_06	25322930	NoDrug	Female	18-50	20-25	Smoke-	Drink-
S21ZYJ2	CMP_multi-time	P2	2021_10	21627779		Female	18-50	20-25	Smoke-	Drink-
S22ZYA2	CMP_multi-time	P2	2022_01	20689524	NoDrug	Female	18-50	20-25	Smoke-	Drink-
S22ZYB2	CMP_multi-time	P2	2022_02	20715001	NoDrug	Female	18-50	20-25	Smoke-	Drink-
S22ZYC2	CMP_multi-time	P2	2022_03	21702744	NoDrug	Female	18-50	20-25	Smoke-	Drink-
S22ZYD2	CMP_multi-time	P2	2022_04	22089903	NoDrug	Female	18-50	20-25	Smoke-	Drink-
S22ZYF2	CMP_multi-time	P2	2022_06	20660740		Female	18-50	20-25	Smoke-	Drink-
S22ZYI2	CMP_multi-time	P2	2022_09	20250671		Female	18-50	20-25	Smoke-	Drink-
S22ZYJ2	CMP_multi-time	P2	2022_10	21981432	NoDrug	Female	18-50	20-25	Smoke-	Drink-
S17ZYE3	CMP_multi-time	P3	2017_05	21374863		Female	18-50	20-25	Smoke-	Drink-
S17ZYF4	CMP_multi-time	P3	2017_06	33011816	NoDrug	Female	18-50	20-25	Smoke-	Drink-
S17ZYH07	CMP_multi-time	P3	2017_08	29101990		Female	18-50	20-25	Smoke-	Drink-
S17ZYJ3	CMP_multi-time	P3	2017_10	31249023		Female	18-50	20-25	Smoke-	Drink-
S17ZYK4	CMP_multi-time	P3	2017_11	22193200	NoDrug	Female	18-50	20-25	Smoke-	Drink-
S17ZYL5	CMP_multi-time	P3	2017_12	22802442	NoDrug	Female	18-50	20-25	Smoke-	Drink-
S18ZYD1	CMP_multi-time	P3	2018_04	26624341		Female	18-50	20-25	Smoke-	Drink-
S18ZYE7	CMP_multi-time	P3	2018_05	34036602	NoDrug	Female	18-50	20-25	Smoke-	Drink-
S18ZYF3	CMP_multi-time	P3	2018_06	31477316	NoDrug	Female	18-50	20-25	Smoke-	Drink-
S18ZYH3	CMP_multi-time	P3	2018_08	18108848		Female	18-50	20-25	Smoke-	Drink-
S18ZYJ3	CMP_multi-time	P3	2018_10	23631624		Female	18-50	20-25	Smoke-	Drink-
S18ZYK3	CMP_multi-time	P3	2018_11	25804914	NoDrug	Female	18-50	20-25	Smoke-	Drink-
S19ZYD3	CMP_multi-time	P3	2019_04	29642220		Female	18-50	20-25	Smoke-	Drink-
S17ZYE4	CMP_multi-time	P4	2017_05	32865627		Female	18-50	20-25	Smoke-	Drink-
S17ZYF2	CMP_multi-time	P4	2017_06	26335251	Drug+	Female	18-50	20-25	Smoke-	Drink-
S17ZYG3	CMP_multi-time	P4	2017_07	21260271	NoDrug	Female	18-50	20-25	Smoke-	Drink-
S17ZYH06	CMP_multi-time	P4	2017_08	18754682	Drug+	Female	18-50	20-25	Smoke-	Drink-
S17ZYI6	CMP_multi-time	P4	2017_09	21791839	NoDrug	Female	18-50	20-25	Smoke-	Drink-
S17ZYK3	CMP_multi-time	P4	2017_11	31505618		Female	18-50	20-25	Smoke-	Drink-
S17ZYL3	CMP_multi-time	P4	2017_12	22103344	NoDrug	Female	18-50	20-25	Smoke-	Drink-
S18ZYD2	CMP_multi-time	P4	2018_04	20159651		Female	18-50	20-25	Smoke-	Drink-
S18ZYE6	CMP_multi-time	P4	2018_05	21931009	NoDrug	Female	18-50	20-25	Smoke-	Drink-
S18ZYF4	CMP_multi-time	P4	2018_06	27176671	NoDrug	Female	18-50	20-25	Smoke-	Drink-
S18ZYH4	CMP_multi-time	P4	2018_08	37277227		Female	18-50	20-25	Smoke-	Drink-
S19ZYA4	CMP_multi-time	P4	2019_01	22996230	NoDrug	Female	18-50	20-25	Smoke-	Drink-
S19ZYB4	CMP_multi-time	P4	2019_02	25264439	NoDrug	Female	18-50	20-25	Smoke-	Drink-
S19ZYC4	CMP_multi-time	P4	2019_03	29194319	NoDrug	Female	18-50	20-25	Smoke-	Drink-
S19ZYD4	CMP_multi-time	P4	2019_04	29814160	NoDrug	Female	18-50	20-25	Smoke-	Drink-
S19ZYE4	CMP_multi-time	P4	2019_05	37115194	NoDrug	Female	18-50	20-25	Smoke-	Drink-
S19ZYF4	CMP_multi-time	P4	2019_06	23342315	NoDrug	Female	18-50	20-25	Smoke-	Drink-
S19ZYH4	CMP_multi-time	P4	2019_08	21340211		Female	18-50	20-25	Smoke-	Drink-
S19ZYI4	CMP_multi-time	P4	2019_09	25689040	NoDrug	Female	18-50	20-25	Smoke-	Drink-
S20ZYA4	CMP_multi-time	P4	2020_01	19763591	NoDrug	Female	18-50	20-25	Smoke-	Drink-
S20ZYE4	CMP_multi-time	P4	2020_05	19529391		Female	18-50	20-25	Smoke-	Drink-
S20ZYF4	CMP_multi-time	P4	2020_06	26188725	NoDrug	Female	18-50	20-25	Smoke-	Drink-
S20ZYG4	CMP_multi-time	P4	2020_07	24868010	NoDrug	Female	18-50	20-25	Smoke-	Drink-
S20ZYH4	CMP_multi-time	P4	2020_08	31306373	NoDrug	Female	18-50	20-25	Smoke-	Drink-
S20ZYI4	CMP_multi-time	P4	2020_09	24798027	Drug+	Female	18-50	20-25	Smoke-	Drink-
S21ZYC4	CMP_multi-time	P4	2021_03	33044777		Female	18-50	20-25	Smoke-	Drink-
S21ZYD4	CMP_multi-time	P4	2021_04	28357456	NoDrug	Female	18-50	20-25	Smoke-	Drink-
S21ZYE4	CMP_multi-time	P4	2021_05	27085844	NoDrug	Female	18-50	20-25	Smoke-	Drink-
S21ZYJ4	CMP_multi-time	P4	2021_10	21608504		Female	18-50	20-25	Smoke-	Drink-
S21ZYK4	CMP_multi-time	P4	2021_11	22392899	NoDrug	Female	18-50	20-25	Smoke-	Drink-
S21ZYL4	CMP_multi-time	P4	2021_12	21803188	NoDrug	Female	18-50	20-25	Smoke-	Drink-
S22ZYA4	CMP_multi-time	P4	2022_01	22619018	NoDrug	Female	18-50	20-25	Smoke-	Drink-
S22ZYI4	CMP_multi-time	P4	2022_09	21410240		Female	18-50	20-25	Smoke-	Drink-
S22ZYJ4	CMP_multi-time	P4	2022_10	21442121	NoDrug	Female	18-50	20-25	Smoke-	Drink-
S17ZYC2	CMP_multi-time	P5	2017_03	23798336		Female	18-50	20-25	Smoke-	Drink-
S17ZYE2	CMP_multi-time	P5	2017_05	27442817		Female	18-50	20-25	Smoke-	Drink-
S17ZYF3	CMP_multi-time	P5	2017_06	27577757	NoDrug	Female	18-50	20-25	Smoke-	Drink-
S17ZYG4	CMP_multi-time	P5	2017_07	28272544	NoDrug	Female	18-50	20-25	Smoke-	Drink-
S17ZYH01	CMP_multi-time	P5	2017_08	37028175	NoDrug	Female	18-50	20-25	Smoke-	Drink-
S17ZYI3	CMP_multi-time	P5	2017_09	36417032	NoDrug	Female	18-50	20-25	Smoke-	Drink-
S17ZYK5	CMP_multi-time	P5	2017_11	22843939		Female	18-50	20-25	Smoke-	Drink-
S17ZYL1	CMP_multi-time	P5	2017_12	25303444	NoDrug	Female	18-50	20-25	Smoke-	Drink-
S18ZYA7	CMP_multi-time	P5	2018_01	23567384	NoDrug	Female	18-50	20-25	Smoke-	Drink-
S18ZYC03	CMP_multi-time	P5	2018_03	29132228		Female	18-50	20-25	Smoke-	Drink-
S18ZYF5	CMP_multi-time	P5	2018_06	25221896		Female	18-50	20-25	Smoke-	Drink-
S18ZYH5	CMP_multi-time	P5	2018_08	24918639		Female	18-50	20-25	Smoke-	Drink-
S18ZYI5	CMP_multi-time	P5	2018_09	28001067	NoDrug	Female	18-50	20-25	Smoke-	Drink-
S18ZYJ5	CMP_multi-time	P5	2018_10	26544258	NoDrug	Female	18-50	20-25	Smoke-	Drink-
S18ZYK5	CMP_multi-time	P5	2018_11	24163809	NoDrug	Female	18-50	20-25	Smoke-	Drink-
S19ZYA5	CMP_multi-time	P5	2019_01	30327008	NoDrug	Female	18-50	20-25	Smoke-	Drink-
S19ZYB5	CMP_multi-time	P5	2019_02	26853735	NoDrug	Female	18-50	20-25	Smoke-	Drink-
S19ZYC5	CMP_multi-time	P5	2019_03	30637592	NoDrug	Female	18-50	20-25	Smoke-	Drink-
S19ZYD5	CMP_multi-time	P5	2019_04	24726439	NoDrug	Female	18-50	20-25	Smoke-	Drink-
S19ZYE5	CMP_multi-time	P5	2019_05	22489945	NoDrug	Female	18-50	20-25	Smoke-	Drink-
S19ZYF5	CMP_multi-time	P5	2019_06	20835102	NoDrug	Female	18-50	20-25	Smoke-	Drink-
S19ZYG5	CMP_multi-time	P5	2019_07	22035265	NoDrug	Female	18-50	20-25	Smoke-	Drink-
S19ZYH5	CMP_multi-time	P5	2019_08	21381343	NoDrug	Female	18-50	20-25	Smoke-	Drink-
S20ZYE5	CMP_multi-time	P5	2020_05	18854289		Female	18-50	20-25	Smoke-	Drink-
S20ZYF5	CMP_multi-time	P5	2020_06	26277111	NoDrug	Female	18-50	20-25	Smoke-	Drink-
S20ZYG5	CMP_multi-time	P5	2020_07	28485948	NoDrug	Female	18-50	20-25	Smoke-	Drink-
S20ZYH5	CMP_multi-time	P5	2020_08	26403513	NoDrug	Female	18-50	20-25	Smoke-	Drink-
S20ZYI5	CMP_multi-time	P5	2020_09	25108889	NoDrug	Female	18-50	20-25	Smoke-	Drink-
S21ZYC5	CMP_multi-time	P5	2021_03	27924925		Female	18-50	20-25	Smoke-	Drink-
S21ZYD5	CMP_multi-time	P5	2021_04	37329918	NoDrug	Female	18-50	20-25	Smoke-	Drink-
S21ZYE5	CMP_multi-time	P5	2021_05	30773490	NoDrug	Female	18-50	20-25	Smoke-	Drink-
S21ZYF5	CMP_multi-time	P5	2021_06	33051692	NoDrug	Female	18-50	20-25	Smoke-	Drink-
S21ZYJ5	CMP_multi-time	P5	2021_10	21015581		Female	18-50	20-25	Smoke-	Drink-
S21ZYK5	CMP_multi-time	P5	2021_11	22397337	NoDrug	Female	18-50	20-25	Smoke-	Drink-
S22ZYA5	CMP_multi-time	P5	2022_01	20133308	NoDrug	Female	18-50	20-25	Smoke-	Drink-
S22ZYB5	CMP_multi-time	P5	2022_02	22551274	NoDrug	Female	18-50	20-25	Smoke-	Drink-
S22ZYC5	CMP_multi-time	P5	2022_03	22769588	NoDrug	Female	18-50	20-25	Smoke-	Drink-
S22ZYD5	CMP_multi-time	P5	2022_04	21930429	NoDrug	Female	18-50	20-25	Smoke-	Drink-
S22ZYF5	CMP_multi-time	P5	2022_06	20308628		Female	18-50	20-25	Smoke-	Drink-
S22ZYG5	CMP_multi-time	P5	2022_07	21299909	NoDrug	Female	18-50	20-25	Smoke-	Drink-
S22ZYI5	CMP_multi-time	P5	2022_09	20272705		Female	18-50	20-25	Smoke-	Drink-
S22ZYJ5	CMP_multi-time	P5	2022_10	20272914	NoDrug	Female	18-50	20-25	Smoke-	Drink-
S17ZYC4	CMP_multi-time	P6	2017_03	32563277		Female	18-50	20-25	Smoke-	Drink-
S17ZYE1	CMP_multi-time	P6	2017_05	25529983		Female	18-50	20-25	Smoke-	Drink-
S17ZYF1	CMP_multi-time	P6	2017_06	39673541	NoDrug	Female	18-50	20-25	Smoke-	Drink-
S17ZYG6	CMP_multi-time	P6	2017_07	29788560	NoDrug	Female	18-50	20-25	Smoke-	Drink-
S17ZYH03	CMP_multi-time	P6	2017_08	21114893	NoDrug	Female	18-50	20-25	Smoke-	Drink-
S17ZYI2	CMP_multi-time	P6	2017_09	28269144	NoDrug	Female	18-50	20-25	Smoke-	Drink-
S17ZYJ2	CMP_multi-time	P6	2017_10	33527949	NoDrug	Female	18-50	20-25	Smoke-	Drink-
S17ZYK2	CMP_multi-time	P6	2017_11	33599606	NoDrug	Female	18-50	20-25	Smoke-	Drink-
S17ZYL2	CMP_multi-time	P6	2017_12	20270001	NoDrug	Female	18-50	20-25	Smoke-	Drink-
S18ZYA2	CMP_multi-time	P6	2018_01	19968782	NoDrug	Female	18-50	20-25	Smoke-	Drink-
S18ZYC06	CMP_multi-time	P6	2018_03	26980346		Female	18-50	20-25	Smoke-	Drink-
S18ZYD6	CMP_multi-time	P6	2018_04	21933338	NoDrug	Female	18-50	20-25	Smoke-	Drink-
S18ZYE1	CMP_multi-time	P6	2018_05	35822693	NoDrug	Female	18-50	20-25	Smoke-	Drink-
S18ZYF6	CMP_multi-time	P6	2018_06	24841111	NoDrug	Female	18-50	20-25	Smoke-	Drink-
S18ZYG6	CMP_multi-time	P6	2018_07	24723368	NoDrug	Female	18-50	20-25	Smoke-	Drink-
S18ZYH6	CMP_multi-time	P6	2018_08	29747891	NoDrug	Female	18-50	20-25	Smoke-	Drink-
S18ZYI6	CMP_multi-time	P6	2018_09	22601725	NoDrug	Female	18-50	20-25	Smoke-	Drink-
S18ZYJ6	CMP_multi-time	P6	2018_10	20137547	NoDrug	Female	18-50	20-25	Smoke-	Drink-
S18ZYK6	CMP_multi-time	P6	2018_11	27099128	NoDrug	Female	18-50	20-25	Smoke-	Drink-
S19ZYE6	CMP_multi-time	P6	2019_05	15117790		Female	18-50	20-25	Smoke-	Drink-
S19ZYF6	CMP_multi-time	P6	2019_06	34462233	NoDrug	Female	18-50	20-25	Smoke-	Drink-
S19ZYH6	CMP_multi-time	P6	2019_08	21976066		Female	18-50	20-25	Smoke-	Drink-
S20ZYA6	CMP_multi-time	P6	2020_01	15118065	NoDrug	Female	18-50	20-25	Smoke-	Drink-
S20ZYE6	CMP_multi-time	P6	2020_05	7036144		Female	18-50	20-25	Smoke-	Drink-
S20ZYF6	CMP_multi-time	P6	2020_06	31272199	NoDrug	Female	18-50	20-25	Smoke-	Drink-
S20ZYG6	CMP_multi-time	P6	2020_07	28109309	NoDrug	Female	18-50	20-25	Smoke-	Drink-
S20ZYH6	CMP_multi-time	P6	2020_08	30106652	NoDrug	Female	18-50	20-25	Smoke-	Drink-
S20ZYI6	CMP_multi-time	P6	2020_09	27509644	NoDrug	Female	18-50	20-25	Smoke-	Drink-
S21ZYC6	CMP_multi-time	P6	2021_03	32464130		Female	18-50	20-25	Smoke-	Drink-
S21ZYD6	CMP_multi-time	P6	2021_04	29689128	NoDrug	Female	18-50	20-25	Smoke-	Drink-
S21ZYE6	CMP_multi-time	P6	2021_05	25240896	NoDrug	Female	18-50	20-25	Smoke-	Drink-
S21ZYF6	CMP_multi-time	P6	2021_06	31423852	NoDrug	Female	18-50	20-25	Smoke-	Drink-
S21ZYG6	CMP_multi-time	P6	2021_07	22842671	NoDrug	Female	18-50	20-25	Smoke-	Drink-
S21ZYJ6	CMP_multi-time	P6	2021_10	20517708		Female	18-50	20-25	Smoke-	Drink-
S21ZYK6	CMP_multi-time	P6	2021_11	21353388	NoDrug	Female	18-50	20-25	Smoke-	Drink-
S21ZYL6	CMP_multi-time	P6	2021_12	21961475	NoDrug	Female	18-50	20-25	Smoke-	Drink-
S22ZYB6	CMP_multi-time	P6	2022_02	20780359		Female	18-50	20-25	Smoke-	Drink-
S22ZYC6	CMP_multi-time	P6	2022_03	20669366	NoDrug	Female	18-50	20-25	Smoke-	Drink-
S22ZYD6	CMP_multi-time	P6	2022_04	22329154	NoDrug	Female	18-50	20-25	Smoke-	Drink-
S22ZYF6	CMP_multi-time	P6	2022_06	20244436		Female	18-50	20-25	Smoke-	Drink-
S22ZYG6	CMP_multi-time	P6	2022_07	20062382	NoDrug	Female	18-50	20-25	Smoke-	Drink-
S22ZYI6	CMP_multi-time	P6	2022_09	20135235		Female	18-50	20-25	Smoke-	Drink-
S22ZYJ6	CMP_multi-time	P6	2022_10	21802159	NoDrug	Female	18-50	20-25	Smoke-	Drink-
S17ZYE6	CMP_multi-time	P7	2017_05	21686747		Female	18-50	20-25	Smoke-	Drink-
S17ZYF6	CMP_multi-time	P7	2017_06	32848726	NoDrug	Female	18-50	20-25	Smoke-	Drink-
S17ZYG1	CMP_multi-time	P7	2017_07	29876519	NoDrug	Female	18-50	20-25	Smoke-	Drink-
S17ZYH02	CMP_multi-time	P7	2017_08	22383493	NoDrug	Female	18-50	20-25	Smoke-	Drink-
S17ZYI5	CMP_multi-time	P7	2017_09	20842412	NoDrug	Female	18-50	20-25	Smoke-	Drink-
S18ZYC05	CMP_multi-time	P7	2018_03	34003771		Female	18-50	20-25	Smoke-	Drink-
S18ZYG7	CMP_multi-time	P7	2018_07	36660574		Female	18-50	20-25	Smoke-	Drink-
S18ZYH7	CMP_multi-time	P7	2018_08	16211590	NoDrug	Female	18-50	20-25	Smoke-	Drink-
S18ZYI7	CMP_multi-time	P7	2018_09	15555101	NoDrug	Female	18-50	20-25	Smoke-	Drink-
S18ZYJ7	CMP_multi-time	P7	2018_10	30411835	NoDrug	Female	18-50	20-25	Smoke-	Drink-
S19ZYF07	CMP_multi-time	P7	2019_06	22057551		Female	18-50	20-25	Smoke-	Drink-
S19ZYG7	CMP_multi-time	P7	2019_07	36074251	NoDrug	Female	18-50	20-25	Smoke-	Drink-
S19ZYL7	CMP_multi-time	P7	2019_12	27727823		Female	18-50	20-25	Smoke-	Drink-
S20ZYD7	CMP_multi-time	P7	2020_04	21275522		Female	18-50	20-25	Smoke-	Drink-
S20ZYF1	CMP_multi-time	P7	2020_06	22658666		Female	18-50	20-25	Smoke-	Drink-
S20ZYG7	CMP_multi-time	P7	2020_07	23809451	NoDrug	Female	18-50	20-25	Smoke-	Drink-
S20ZYI7	CMP_multi-time	P7	2020_09	27183974		Female	18-50	20-25	Smoke-	Drink-
S21ZYC7	CMP_multi-time	P7	2021_03	28524715		Female	18-50	20-25	Smoke-	Drink-
S21ZYD7	CMP_multi-time	P7	2021_04	29200307	NoDrug	Female	18-50	20-25	Smoke-	Drink-
S21ZYE7	CMP_multi-time	P7	2021_05	29648016	NoDrug	Female	18-50	20-25	Smoke-	Drink-
S21ZYL7	CMP_multi-time	P7	2021_12	20689853		Female	18-50	20-25	Smoke-	Drink-
S22ZYA7	CMP_multi-time	P7	2022_01	21580432	Drug+	Female	18-50	20-25	Smoke-	Drink-
S22ZYB7	CMP_multi-time	P7	2022_02	21953960	NoDrug	Female	18-50	20-25	Smoke-	Drink-
S22ZYD7	CMP_multi-time	P7	2022_04	20982453		Female	18-50	20-25	Smoke-	Drink-
S22ZYF7	CMP_multi-time	P7	2022_06	20804620		Female	18-50	20-25	Smoke-	Drink-
S22ZYG7	CMP_multi-time	P7	2022_07	20810216	NoDrug	Female	18-50	20-25	Smoke-	Drink-
S22ZYI7	CMP_multi-time	P7	2022_09	19872978		Female	18-50	20-25	Smoke-	Drink-
BJ-S1605B04-2	CMP_region	Beijing	2016	23705674		Female	18-50	20-25	Smoke-	Drink-		Yogurt+	Fruit+
BJ-S1605B05-1	CMP_region	Beijing	2016	19727423		Female	18-50	20-25	Smoke-	Drink-		Yogurt+	Fruit+
BJ-S1605B07-2	CMP_region	Beijing	2016	24829717		Female	18-50	20-25	Smoke-			Yogurt+
BJ-S1605C03-1	CMP_region	Beijing	2016	39708839		Male	18-50	20-25	Smoke+		PE-	Yogurt+
BJ-S-1605C04-1	CMP_region	Beijing	2016	33964085		Male	18-50	20-25	Smoke-			Yogurt+	Fruit+
BJ-S-1605C10	CMP_region	Beijing	2016	37885663		Female	18-50	20-25	Smoke-	Drink+		Yogurt+	Fruit+
BJ-S-1605C11-2	CMP_region	Beijing	2016	38886716		Female	51-70	20-25	Smoke-		PE-	Yogurt+	Fruit+
BJ-S-1605F02-1	CMP_region	Beijing	2016	31302538		Male	18-50	20-25	Smoke-	Drink-
BJ-S1605F03-2	CMP_region	Beijing	2016	37586755		Male	18-50	20-25	Smoke-	Drink-		Yogurt+	Fruit+
BJ-S1605G02-1	CMP_region	Beijing	2016	26144715		Female	18-50	20-25	Smoke-	Drink-	PE+
BJ-S1605G03-2	CMP_region	Beijing	2016	19185968		Male	18-50	20-25	Smoke-			Yogurt+
BJ-S-1605G09	CMP_region	Beijing	2016	22522108		Female	18-50	20-25
BJ-S1605G11	CMP_region	Beijing	2016	20820216		Male	18-50	20-25	Smoke-			Yogurt+	Fruit+
BJ-S-1605I05-1	CMP_region	Beijing	2016	23948991		Male	18-50	25-30	Smoke-			Yogurt+
BJ-S1605I06-1	CMP_region	Beijing	2016	21487616		Male	18-50	25-30	Smoke-
BJ-S-1605I09-1	CMP_region	Beijing	2016	33350103		Male	18-50	20-25		Drink-
BJ-S1605I10-2	CMP_region	Beijing	2016	20598263		Male	18-50	25-30	Smoke-	Drink-		Yogurt-
BJ-S1605K02-1	CMP_region	Beijing	2016	6948803		Male	18-50	20-25				Yogurt+
BJ-S-1605P04-1	CMP_region	Beijing	2016	31434866		Male	18-50	25-30	Smoke-
BJ-S1710A01	CMP_region	Beijing	2017	23455183		Female	18-50	20-25	Smoke-	Drink-		Yogurt+	Fruit+
BJ-S1710A02	CMP_region	Beijing	2017	24728005		Female	18-50	16-20	Smoke-	Drink-
BJ-S1710A03	CMP_region	Beijing	2017	32677127		Female	18-50	20-25	Smoke-
BJ-S1710A05	CMP_region	Beijing	2017	23731068		Female	18-50	20-25	Smoke-	Drink-
BJ-S1710A06	CMP_region	Beijing	2017	21505308		Female	18-50	20-25	Smoke-	Drink-	PE+	Yogurt+	Fruit+
BJ-S1710A07	CMP_region	Beijing	2017	31266313		Female	18-50	20-25	Smoke-	Drink-		Yogurt+	Fruit+
BJ-S1710A08	CMP_region	Beijing	2017	26518759		Male	18-50	16-20	Smoke-	Drink-		Yogurt-
BJ-S1710B02	CMP_region	Beijing	2017	24939101		Female	18-50	20-25	Smoke-	Drink-	PE+	Yogurt+
BJ-S1710B05	CMP_region	Beijing	2017	23492786		Male	18-50	20-25	Smoke-
BJ-S1710B08	CMP_region	Beijing	2017	30954372		Male	18-50	20-25	Smoke-			Yogurt+
BJ-S1710C01	CMP_region	Beijing	2017	32286595		Female	18-50	20-25	Smoke-			Yogurt+
BJ-S1710C02	CMP_region	Beijing	2017	27249374		Female	18-50	20-25	Smoke-
BJ-S1710C03	CMP_region	Beijing	2017	20583374		Female	18-50	16-20	Smoke-
BJ-S1710C05	CMP_region	Beijing	2017	33003529		Female	18-50	20-25	Smoke-	Drink-		Yogurt+
BJ-S1710C06	CMP_region	Beijing	2017	36042901		Female	18-50	16-20	Smoke-	Drink-
BJ-S1710C07	CMP_region	Beijing	2017	26297293		Female	18-50	16-20	Smoke-	Drink-		Yogurt+
BJ-S1710D01	CMP_region	Beijing	2017	23558388		Male	18-50	20-25	Smoke-	Drink-
BJ-S1710D02	CMP_region	Beijing	2017	42160695		Female	18-50	20-25	Smoke-	Drink-		Yogurt+
BJ-S1710D04	CMP_region	Beijing	2017	36547900		Female	18-50	20-25	Smoke-	Drink-		Yogurt+	Fruit+
BJ-S1710D06	CMP_region	Beijing	2017	22785902		Male	18-50	20-25	Smoke-	Drink-		Yogurt-
BJ-S1710D07	CMP_region	Beijing	2017	31459421		Male	18-50	20-25	Smoke-	Drink-
BJ-S1710D08	CMP_region	Beijing	2017	52186178		Male	18-50	20-25	Smoke-	Drink-
BJ-S1710E01	CMP_region	Beijing	2017	38282599		Male	18-50	25-30	Smoke-		PE-	Yogurt+
BJ-S1710E07	CMP_region	Beijing	2017	27090803		Male	18-50	20-25	Smoke-
BJ-S1710E08	CMP_region	Beijing	2017	25774286		Female	18-50	16-20	Smoke-	Drink-		Yogurt+
BJ-S1710F02	CMP_region	Beijing	2017	25303010		Female	18-50	16-20	Smoke-	Drink-		Yogurt+
BJ-S1710F03	CMP_region	Beijing	2017	29082419		Female	18-50	20-25	Smoke-	Drink-	PE+	Yogurt-
BJ-S1710F05	CMP_region	Beijing	2017	32162960		Female	18-50	20-25	Smoke-	Drink-		Yogurt+
BJ-S1710F07	CMP_region	Beijing	2017	23280836		Female	18-50	16-20	Smoke-	Drink-
BJ-S1710G01	CMP_region	Beijing	2017	23413307		Male	18-50	20-25	Smoke-	Drink-		Yogurt+
BJ-S1710G03	CMP_region	Beijing	2017	18057915		Male	18-50	20-25	Smoke-			Yogurt+
BJ-S1710G04	CMP_region	Beijing	2017	25475095		Male	18-50	20-25	Smoke-
BJ-S1710G05	CMP_region	Beijing	2017	19635176		Male	18-50	20-25	Smoke+			Yogurt+	Fruit+
BJ-S1710G07	CMP_region	Beijing	2017	24964740		Female	18-50	20-25	Smoke-			Yogurt+
BJ-S1710G08	CMP_region	Beijing	2017	22047776		Male	18-50	20-25	Smoke-
BJ-S1710H01	CMP_region	Beijing	2017	25767370		Male	18-50	20-25	Smoke-	Drink-
BJ-S1710H02	CMP_region	Beijing	2017	27016723		Male	18-50	20-25				Yogurt+
BJ-S1710H03	CMP_region	Beijing	2017	22415101		Male	18-50	20-25	Smoke-
BJ-S1710H06	CMP_region	Beijing	2017	24594951		Female	18-50	16-20	Smoke-	Drink-		Yogurt+
BJ-SA02-1	CMP_region	Beijing	2016	21893093		Female	18-50	16-20	Smoke-	Drink-	PE-
BJ-S-A03-2	CMP_region	Beijing	2016	23578558		Female	18-50	20-25	Smoke-	Drink-	PE-
BJ-SA04-1	CMP_region	Beijing	2016	20553927		Female	18-50	16-20	Smoke-	Drink-		Yogurt+
BJ-S-A05-1	CMP_region	Beijing	2016	30577577		Female	18-50	20-25	Smoke-	Drink-		Yogurt+
BJ-SA11-1	CMP_region	Beijing	2016	18234798		Male	18-50	25-30	Smoke-
BJ-SD02-2	CMP_region	Beijing	2016	22922500		Female	18-50	16-20	Smoke-	Drink-
BJ-SD05-1	CMP_region	Beijing	2016	10799589		Female	18-50	16-20	Smoke-	Drink-	PE-
BJ-SD07-1	CMP_region	Beijing	2016	17468015		Female	18-50	20-25	Smoke-	Drink-		Yogurt+	Fruit+
BJ-SD08-2	CMP_region	Beijing	2016	25122604		Female	18-50	16-20	Smoke-	Drink-		Yogurt+
BJ-SD09	CMP_region	Beijing	2016	14561855		Female	18-50	20-25	Smoke-	Drink-		Yogurt+	Fruit+
BJ-SD11-2	CMP_region	Beijing	2016	24365280		Female	18-50	16-20	Smoke-	Drink-		Yogurt+
BJ-S-D12	CMP_region	Beijing	2016	20377557		Female	18-50	16-20	Smoke-	Drink-		Yogurt+
BJ-S-E01-2	CMP_region	Beijing	2016	27603921		Female	18-50	20-25	Smoke-	Drink-		Yogurt+
BJ-SE03-2	CMP_region	Beijing	2016	52881291		Female	18-50	16-20	Smoke-	Drink-		Yogurt+
BJ-SE04-1	CMP_region	Beijing	2016	22206215		Female	18-50	20-25	Smoke-	Drink-
BJ-SE05-1	CMP_region	Beijing	2016	83985918		Female	18-50	20-25	Smoke-	Drink-		Yogurt+
BJ-S-E06-2	CMP_region	Beijing	2016	35232434		Female	18-50	16-20	Smoke-	Drink-	PE-	Yogurt+	Fruit+
BJ-SE12	CMP_region	Beijing	2016	1945662		Female	18-50	16-20	Smoke-	Drink-		Yogurt+	Fruit+
BJ-S-F05	CMP_region	Beijing	2016	24186759		Male	18-50	16-20	Smoke-	Drink-	PE+	Yogurt+
BJ-SF06	CMP_region	Beijing	2016	21769020		Male	18-50	20-25	Smoke-	Drink-		Yogurt+	Fruit+
BJ-SF08	CMP_region	Beijing	2016	38265986		Male	18-50	20-25	Smoke-			Yogurt+
BJ-SF09	CMP_region	Beijing	2016	30348526		Male	18-50	20-25	Smoke-			Yogurt-
BJ-SF11	CMP_region	Beijing	2016	20799135		Male	18-50	20-25				Yogurt+
BJ-SG06-2	CMP_region	Beijing	2016	25638430		Male	18-50	20-25	Smoke-	Drink-
BJ-SH09	CMP_region	Beijing	2016	22244898		Female	18-50	20-25	Smoke-	Drink-		Yogurt+	Fruit+
BJ-SI01	CMP_region	Beijing	2016	27492105		Female	18-50	20-25	Smoke-	Drink-
BJ-SI03	CMP_region	Beijing	2016	20784591		Male	18-50	20-25	Smoke-	Drink-	PE+		Fruit+
BJ-SI04	CMP_region	Beijing	2016	20348396		Male	18-50	25-30
BJ-SI07	CMP_region	Beijing	2016	51058755		Male	18-50	16-20	Smoke-
BJ-SK03	CMP_region	Beijing	2016	40106666		Male	18-50	20-25	Smoke-	Drink-
BJ-SK04	CMP_region	Beijing	2016	28299150		Male	18-50	25-30	Smoke+			Yogurt+
BJ-SK05	CMP_region	Beijing	2016	16443652		Male	18-50	20-25	Smoke-		PE+
BJ-SK06	CMP_region	Beijing	2016	16255255		Male	18-50	16-20	Smoke-		PE+
BJ-SK07	CMP_region	Beijing	2016	37272		Male	18-50	20-25	Smoke-	Drink-	PE+	Yogurt-	Fruit+
BJ-SK08	CMP_region	Beijing	2016	26114086		Male	18-50	20-25	Smoke-		PE+	Yogurt-
BJ-SK09	CMP_region	Beijing	2016	24321508		Male	18-50	20-25	Smoke-
BJ-SK11	CMP_region	Beijing	2016	21179815		Male	18-50	20-25	Smoke-
HN-SH18F01	CMP_region	Henan	2018	25747246		Female	18-50	16-20	Smoke-	Drink-
HN-SH18F04	CMP_region	Henan	2018	21787871		Female	18-50	20-25	Smoke-	Drink-	PE-		Fruit+
HN-SH18F05	CMP_region	Henan	2018	23132267		Male	18-50	25-30	Smoke-	Drink-
HN-SH18F06	CMP_region	Henan	2018	28869642		Male	18-50	16-20
HN-SH18F09	CMP_region	Henan	2018	24758789		Male	18-50	16-20	Smoke-	Drink-	PE+	Yogurt+	Fruit+
HN-SH18F10	CMP_region	Henan	2018	24098655		Male	18-50	20-25	Smoke-	Drink-
HN-SH18F11	CMP_region	Henan	2018	27361305		Male	18-50	16-20				Yogurt+
HN-SH18F12	CMP_region	Henan	2018	42992459		Male	18-50	20-25				Yogurt-
HN-SH18F121	CMP_region	Henan	2018	36005493		Female	18-50	20-25	Smoke-	Drink-		Yogurt+	Fruit+
HN-SH18F122	CMP_region	Henan	2018	25982621		Male	18-50	20-25			PE+
HN-SH18F123	CMP_region	Henan	2018	24309640		Female	18-50	20-25	Smoke-	Drink-
HN-SH18F124	CMP_region	Henan	2018	31038384		Female	18-50	16-20				Yogurt+
HN-SH18F125	CMP_region	Henan	2018	33061874		Female	18-50	20-25	Smoke-	Drink-		Yogurt+
HN-SH18F127	CMP_region	Henan	2018	30700095		Male	18-50	16-20				Yogurt-
HN-SH18F129	CMP_region	Henan	2018	41754781		Male	18-50	20-25	Smoke-	Drink-	PE+	Yogurt-
HN-SH18F13	CMP_region	Henan	2018	21058021		Male	18-50	16-20	Smoke-	Drink-	PE+	Yogurt-
HN-SH18F131	CMP_region	Henan	2018	28728523		Female	18-50	20-25	Smoke-	Drink-		Yogurt+
HN-SH18F132	CMP_region	Henan	2018	46659322		Female	18-50	16-20	Smoke-	Drink-			Fruit+
HN-SH18F133	CMP_region	Henan	2018	28169515		Male	18-50	20-25	Smoke-	Drink-		Yogurt+
HN-SH18F134	CMP_region	Henan	2018	36552392		Female	18-50	20-25	Smoke-	Drink-		Yogurt-
HN-SH18F135	CMP_region	Henan	2018	20926230		Female	18-50	20-25	Smoke-	Drink-
HN-SH18F136	CMP_region	Henan	2018	26449267		Female	18-50	20-25
HN-SH18F138	CMP_region	Henan	2018	29214288		Male	18-50	20-25	Smoke-	Drink-
HN-SH18F139	CMP_region	Henan	2018	24083572		Female	18-50	20-25	Smoke-	Drink-	PE+	Yogurt+
HN-SH18F14	CMP_region	Henan	2018	21100524		Male	18-50	20-25				Yogurt-
HN-SH18F140	CMP_region	Henan	2018	25870714		Female	18-50	16-20	Smoke-	Drink-
HN-SH18F15	CMP_region	Henan	2018	23211003		Male	18-50	20-25
HN-SH18F17	CMP_region	Henan	2018	29278684		Male	18-50	20-25	Smoke-	Drink-		Yogurt-
HN-SH18F18	CMP_region	Henan	2018	35599946		Male	18-50	16-20	Smoke-	Drink-		Yogurt-
HN-SH18F19	CMP_region	Henan	2018	31508248		Male	18-50	16-20	Smoke-	Drink-		Yogurt-
HN-SH18F20	CMP_region	Henan	2018	28651936		Male	18-50	20-25	Smoke-	Drink-	PE+
HN-SH18F21	CMP_region	Henan	2018	26670164		Female	18-50	20-25	Smoke-	Drink-		Yogurt+
HN-SH18F22	CMP_region	Henan	2018	22499251		Female	18-50	20-25	Smoke-	Drink-	PE+	Yogurt+
HN-SH18F23	CMP_region	Henan	2018	24111497		Male	18-50	20-25	Smoke-	Drink-		Yogurt+
HN-SH18F25	CMP_region	Henan	2018	21685884		Male	18-50	20-25			PE+	Yogurt+
HN-SH18F27	CMP_region	Henan	2018	36669432		Female	18-50	16-20	Smoke-	Drink-
HN-SH18F29	CMP_region	Henan	2018	23451579		Female	18-50	16-20	Smoke-	Drink-	PE-	Yogurt+
HN-SH18F31	CMP_region	Henan	2018	29529399		Female	18-50	20-25	Smoke-	Drink-		Yogurt+
HN-SH18F32	CMP_region	Henan	2018	21434623		Female	18-50	20-25	Smoke-	Drink-		Yogurt+	Fruit+
HN-SH18F33	CMP_region	Henan	2018	22224900		Female	18-50	25-30	Smoke-	Drink-
HN-SH18F34	CMP_region	Henan	2018	21557911		Female	18-50	20-25	Smoke-	Drink-			Fruit+
HN-SH18F41	CMP_region	Henan	2018	22863585		Male	18-50	16-20	Smoke-	Drink-		Yogurt-
HN-SH18F42	CMP_region	Henan	2018	29023296		Male	18-50	20-25	Smoke-	Drink-	PE+
HN-SH18F43	CMP_region	Henan	2018	27939327		Male	18-50	20-25	Smoke-	Drink-
HN-SH18F47	CMP_region	Henan	2018	25289199		Male	18-50	20-25	Smoke-	Drink-	PE+
HN-SH18F48	CMP_region	Henan	2018	26303340		Female	18-50	25-30	Smoke-	Drink-		Yogurt+
HN-SH18F58	CMP_region	Henan	2018	20984029		Male	18-50	20-25	Smoke-	Drink-	PE+	Yogurt+
HN-SH18F59	CMP_region	Henan	2018	23068147		Male	18-50	20-25	Smoke-	Drink-		Yogurt+
HN-SH18F60	CMP_region	Henan	2018	40575461		Male	18-50	16-20	Smoke-	Drink-		Yogurt+
HN-SH18F61	CMP_region	Henan	2018	24137335		Female	18-50	20-25	Smoke-	Drink-		Yogurt+
HN-SH18F62	CMP_region	Henan	2018	27545748		Female	18-50	20-25	Smoke-	Drink-
HN-SH18F63	CMP_region	Henan	2018	31004362		Female	18-50	20-25	Smoke-	Drink-		Yogurt+
HN-SH18F72	CMP_region	Henan	2018	25470638		Female	18-50	20-25	Smoke-	Drink-
JS-SA1-1	CMP_region	Jiangsu	2017	23337364		Male	51-70	20-25	Smoke+	Drink+	PE-	Yogurt+
JS-SA43-1	CMP_region	Jiangsu	2017	19643321		Male	51-70	20-25	Smoke+		PE-	Yogurt-
JS-SA47-1	CMP_region	Jiangsu	2017	28142220		Female	18-50	20-25	Smoke-	Drink-		Yogurt+	Fruit+
JS-SA49-1	CMP_region	Jiangsu	2017	20376137		Female	18-50	16-20	Smoke-	Drink-		Yogurt+	Fruit+
JS-SA55-1	CMP_region	Jiangsu	2017	22509778		Male	51-70		Smoke+	Drink+	PE+	Yogurt+
JS-SA60-2	CMP_region	Jiangsu	2017	24733795		Female	51-70	16-20	Smoke-	Drink-	PE-	Yogurt-
JS-SA70-1	CMP_region	Jiangsu	2017	24371878		Female	18-50	16-20	Smoke-	Drink-		Yogurt+	Fruit+
JS-SA78	CMP_region	Jiangsu	2017	18752640		Female	51-70	20-25	Smoke+	Drink-	PE+	Yogurt+
JS-SB19-2	CMP_region	Jiangsu	2017	25261929		Female	51-70	20-25			PE+	Yogurt-
JS-SB2-1	CMP_region	Jiangsu	2017	23673185		Male	51-70	20-25	Smoke+	Drink+	PE+	Yogurt-
JS-SB25-1	CMP_region	Jiangsu	2017	21765775		Male	51-70	20-25	Smoke+	Drink+	PE+	Yogurt-	Fruit-
JS-SB26-1	CMP_region	Jiangsu	2017	25291503		Male	51-70	20-25	Smoke+	Drink+	PE+	Yogurt-
JS-SB32-2	CMP_region	Jiangsu	2017	25004352		Male	18-50	20-25	Smoke+	Drink+	PE+	Yogurt-	Fruit-
JS-SB35-1	CMP_region	Jiangsu	2017	24551032		Male	51-70	25-30	Smoke+	Drink-	PE+	Yogurt-	Fruit+
JS-SB35-2	CMP_region	Jiangsu	2017	23227781		Female	51-70	25-30	Smoke-	Drink-	PE+	Yogurt-	Fruit+
JS-SB4-1	CMP_region	Jiangsu	2017	25471129		Male	51-70	20-25	Smoke+	Drink-	PE+
JS-SB43-2	CMP_region	Jiangsu	2017	23354638		Male	18-50	25-30		Drink-	PE+	Yogurt+
JS-SB50-2	CMP_region	Jiangsu	2017	23289868		Female	18-50	20-25	Smoke-	Drink-	PE+	Yogurt-
JS-SB52-2	CMP_region	Jiangsu	2017	26147922		Female	51-70	25-30	Smoke-	Drink-	PE+	Yogurt-
SC-S1606C28	CMP_region	Sichuan	2016	34009471		Male	51-70	20-25	Smoke-	Drink-		Yogurt-	Fruit+
SC-S1606H01-2	CMP_region	Sichuan	2016	33301572		Male	18-50	20-25	Smoke+	Drink-		Yogurt-
SC-S1606H02-1	CMP_region	Sichuan	2016	31318610		Male	18-50	25-30	Smoke+			Yogurt-
SC-S1606H05-1	CMP_region	Sichuan	2016	93716811		Male	18-50	20-25	Smoke-			Yogurt-
SC-S1606H08-2	CMP_region	Sichuan	2016	26007517		Male	18-50	20-25	Smoke-	Drink-	PE+	Yogurt+
SC-S1606H09-1	CMP_region	Sichuan	2016	38818578		Male	18-50	16-20	Smoke-	Drink-		Yogurt+
SC-S1606H10-2	CMP_region	Sichuan	2016	27100934		Male	51-70	20-25	Smoke+	Drink+		Yogurt+
SC-S1606H15-2	CMP_region	Sichuan	2016	24429845		Female	18-50	25-30	Smoke-	Drink-	PE-	Yogurt-
SC-S1606H19-1	CMP_region	Sichuan	2016	45591040		Male	18-50	20-25	Smoke+	Drink-	PE-	Yogurt-
SC-S1606H22-1	CMP_region	Sichuan	2016	39918260		Male	18-50	20-25	Smoke-	Drink-	PE-
SC-S1606H29	CMP_region	Sichuan	2016	49411211		Female	18-50	25-30	Smoke-	Drink-	PE-	Yogurt-
SC-S1606H32	CMP_region	Sichuan	2016	54275250		Male	51-70	16-20	Smoke+	Drink-	PE+	Yogurt-	Fruit-
SC-S1606H35	CMP_region	Sichuan	2016	64676992		Male	51-70	20-25	Smoke+	Drink-	PE+	Yogurt-	Fruit-
SC-S1606H40	CMP_region	Sichuan	2016	52785325		Female	51-70	16-20	Smoke-	Drink-	PE-	Yogurt-	Fruit-
SC-S1606H42	CMP_region	Sichuan	2016	73602443		Male	51-70	20-25	Smoke-	Drink-		Yogurt+
SC-S1606H47	CMP_region	Sichuan	2016	28027439		Male	18-50	25-30	Smoke+			Yogurt-
BJ-SK12	CMP_region	Beijing	2016	32290396		Male	18-50	20-25	Smoke-	Drink-
BJ-SM01-2	CMP_region	Beijing	2016	33107604		Male	18-50	16-20	Smoke-	Drink-			Fruit+
BJ-SM06	CMP_region	Beijing	2016	31895930		Male	18-50	20-25	Smoke-			Yogurt+
BJ-SM09	CMP_region	Beijing	2016	30229787		Female	18-50	16-20	Smoke-			Yogurt+
BJ-SM11	CMP_region	Beijing	2016	30640597		Male	18-50	20-25	Smoke-	Drink-	PE-
BJ-SN07-2	CMP_region	Beijing	2016	46951086		Female	18-50	20-25	Smoke-			Yogurt+	Fruit+
BJ-SN11-2	CMP_region	Beijing	2016	32435812		Female	18-50	20-25	Smoke-	Drink-		Yogurt+	Fruit+
